# Supplementary material for: Identification of evolutionary relationships and DNA markers in the medicinally important genus Fritillaria based on chloroplast genomics
Source: PeerJ. 2021 Dec 16;9:e12612. doi: 10.7717/peerj.12612 (PMC8684722; doi:10.7717/peerj.12612)
Supplement: Supplemental Information 8 — Includes the annotation and sequence information for each species. [file peerj-09-12612-s008.zip]

Archive with 5 entries (4 files):
- data/Fritillaria_delavayi.gbk
- data/Fritillaria_przewalskii.gbk
- data/Fritillaria_sinica.gbk
- data/Fritillaria_unibracteata.gbk
- data/
